# Supplementary material for: Antibiotic resistance risk assessment in Mymensingh, Bangladesh: Current scenario from human-animal-environmental interfaces viewpoint
Source: Heliyon. 2024 Aug 6;10(15):e35878. doi: 10.1016/j.heliyon.2024.e35878 (PMC11337057; doi:10.1016/j.heliyon.2024.e35878)
Supplement: Multimedia component 1 [file mmc1.xlsx]

## Sheet: Human dataset
Prescription ID	Antibiotic	Patient type	Antibiotic route
Human 1	Cephalosporin	Adult	oral
Human 2	Macrolide	Adult	oral
Human 3	Cephalosporin	Adult	oral
Human 4	Quinolone	Adult	oral
Human 5	Cephalosporin	Adult	Parenteral
Human 6	Cephalosporin	Child	oral
Human 7	Macrolide	Adult	oral
Human 8	Quinolone	Adult	oral
Human 9	B-lactum	Child	oral
Human 10	Cephalosporin	Adult	oral
Human 11	Cephalosporin	Adult	Parenteral
Human 12	Cephalosporin	Adult	Parenteral
Human 13	Aminoglycoside	Adult	oral
Human 14	Cephalosporin	Adult	oral
Human 15	Rifampicin	Adult	Parenteral
Human 16	Macrolide	Adult	oral
Human 17	Carboxylic acid	Adult	oral
Human 18	Cephalosporin	Adult	oral
Human 19	Cephalosporin	Adult	Parenteral
Human 20	Macrolide	Adult	oral
Human 21	B-lactum	Adult	oral
Human 22	Cephalosporin	Child	oral
Human 23	Quinolone	Adult	oral
Human 24	B-lactum	Child	Parenteral
Human 25	Quinolone	Adult	oral
Human 26	Rifampicin	Adult	Parenteral
Human 27	Macrolide	Adult	oral
Human 28	Cephalosporin	Adult	oral
Human 29	Carboxylic acid	Adult	oral
Human 30	Cephalosporin	Adult	Parenteral
Human 31	B-lactum	Adult	oral
Human 32	Cephalosporin	Adult	oral
Human 33	Aminoglycoside	Child	Parenteral
Human 34	Cephalosporin	Adult	Parenteral
Human 35	Macrolide	Adult	oral
Human 36	Quinolone	Adult	oral
Human 37	Cephalosporin	Child	oral
Human 38	Cephalosporin	Adult	oral
Human 39	Cephalosporin	Adult	oral
Human 40	B-lactum	Adult	oral
Human 41	Cephalosporin	Adult	Parenteral
Human 42	B-lactum	Child	oral
Human 43	Cephalosporin	Adult	oral
Human 44	B-lactum	Child	oral
Human 45	Quinolone	Adult	oral
Human 46	Cephalosporin	Adult	oral
Human 47	Cephalosporin	Adult	oral
Human 48	Cephalosporin	Adult	Parenteral
Human 49	Cephalosporin	Child	oral
Human 50	Cephalosporin	Child	oral
Human 51	Cephalosporin	Adult	oral
Human 52	Quinolone	Adult	oral
Human 53	B-lactum	Child	oral
Human 54	Cephalosporin	Adult	oral
Human 55	Macrolide	Adult	oral
Human 56	Cephalosporin	Adult	Parenteral
Human 57	Quinolone	Adult	oral
Human 58	Cephalosporin	Adult	oral
Human 59	Macrolide	Adult	oral
Human 60	B-lactum	Adult	oral
Human 61	B-lactum	Adult	oral
Human 62	Quinolone	Adult	oral
Human 63	B-lactum	Adult	oral
Human 64	Aminoglycoside	Adult	Parenteral
Human 65	Cephalosporin	Child	Parenteral
Human 66	Cephalosporin	Child	Parenteral
Human 67	B-lactum	Child	Parenteral
Human 68	B-lactum	Adult	oral
Human 69	Macrolide	Adult	oral
Human 70	Cephalosporin	Adult	Parenteral
Human 71	Cephalosporin	Adult	Parenteral
Human 72	Macrolide	Adult	oral
Human 73	Macrolide	Adult	oral
Human 74	Macrolide	Adult	oral
Human 75	B-lactum	Adult	oral
Human 76	Cephalosporin	Adult	oral
Human 77	Cephalosporin	Child	Parenteral
Human 78	Cephalosporin	Adult	Parenteral
Human 79	Quinolone	Adult	oral
Human 80	Cephalosporin	Child	oral
Human 81	Cephalosporin	Adult	Parenteral
Human 82	Macrolide	Adult	oral
Human 83	B-lactum	Child	Parenteral
Human 84	B-lactum	Adult	oral
Human 85	Cephalosporin	Adult	oral
Human 86	Cephalosporin	Adult	oral
Human 87	Cephalosporin	Adult	oral
Human 88	B-lactum	Adult	oral
Human 89	B-lactum	Child	Parenteral
Human 90	Cephalosporin	Adult	Parenteral
Human 91	Cephalosporin	Adult	oral
Human 92	Cephalosporin	Adult	oral
Human 93	Cephalosporin	Child	Parenteral
Human 94	Cephalosporin	Child	oral
Human 95	B-lactum	Adult	oral
Human 96	Quinolone	Adult	oral
Human 97	Macrolide	Adult	oral
Human 98	Carboxylic acid	Adult	oral
Human 99	Cephalosporin	Adult	Parenteral
Human 100	Quinolone	Adult	Parenteral
Human 101	B-lactum	Adult	oral
Human 102	Cephalosporin	Adult	oral
Human 103	Macrolide	Adult	oral
Human 104	Cephalosporin	Adult	Parenteral
Human 105	Cephalosporin	Child	oral
Human 106	Cephalosporin	Adult	Parenteral
Human 107	Cephalosporin	Adult	Parenteral
Human 108	Quinolone	Adult	oral
Human 109	B-lactum	Child	Parenteral
Human 110	B-lactum	Child	Parenteral
Human 111	Cephalosporin	Adult	Parenteral
Human 112	Cephalosporin	Child	oral
Human 113	Cephalosporin	Adult	oral
Human 114	Cephalosporin	Adult	Parenteral
Human 115	Carboxylic acid	Adult	oral
Human 116	Cephalosporin	Adult	oral
Human 117	Rifampicin	Adult	Parenteral
Human 118	Rifampicin	Adult	parenteral
Human 119	Carboxylic acid	Adult	oral
Human 120	Cephalosporin	Adult	oral
Human 121	Cephalosporin	Adult	oral
Human 122	Macrolide	Adult	oral
Human 123	B-lactum	Child	Parenteral
Human 124	Cephalosporin	Adult	oral
Human 125	B-lactum	Child	Parenteral
Human 126	Cephalosporin	Adult	oral
Human 127	B-lactum	Adult	oral
Human 128	Cephalosporin	Adult	oral
Human 129	Cephalosporin	Adult	oral
Human 130	Cephalosporin	Adult	Parenteral
Human 131	Carboxylic acid	Adult	oral
Human 132	Cephalosporin	Adult	Parenteral
Human 133	Macrolide	Adult	oral
Human 134	Cephalosporin	Adult	Parenteral
Human 135	Cephalosporin	Adult	oral
Human 136	B-lactum	Adult	oral
Human 137	Cephalosporin	Adult	Parenteral
Human 138	Cephalosporin	Adult	oral
Human 139	Cephalosporin	Adult	oral
Human 140	Quinolone	Adult	oral
Human 141	Cephalosporin	Adult	oral
Human 142	Cephalosporin	Adult	Parenteral
Human 143	B-lactum	Child	Parenteral
Human 144	Aminoglycoside	Adult	oral
Human 145	Cephalosporin	Adult	oral
Human 146	Cephalosporin	Adult	oral
Human 147	Cephalosporin	Child	oral
Human 148	B-lactum	Adult	oral
Human 149	Cephalosporin	Adult	oral
Human 150	B-lactum	Adult	oral
Human 151	Cephalosporin	Adult	Parenteral
Human 152	Quinolone	Adult	oral
Human 153	Carboxylic acid	Adult	oral
Human 154	Carboxylic acid	Adult	oral
Human 155	Cephalosporin	Adult	oral
Human 156	Cephalosporin	Child	oral
Human 157	Cephalosporin	Adult	oral
Human 158	B-lactum	Adult	oral
Human 159	Cephalosporin	Adult	oral
Human 160	Cephalosporin	Adult	Parenteral
Human 161	Quinolone	Adult	oral
Human 162	B-lactum	Adult	oral
Human 163	Cephalosporin	Child	Parenteral
Human 164	Cephalosporin	Child	oral
Human 165	Macrolide	Adult	oral
Human 166	Macrolide	Adult	oral
Human 167	B-lactum	Adult	oral
Human 168	Cephalosporin	Adult	oral
Human 169	Cephalosporin	Adult	Parenteral
Human 170	Cephalosporin	Adult	oral
Human 171	Macrolide	Adult	oral
Human 172	Quinolone	Adult	oral
Human 173	Quinolone	Adult	oral
Human 174	Cephalosporin	Adult	oral
Human 175	Cephalosporin	Adult	oral
Human 176	Cephalosporin	Adult	Parenteral
Human 177	Cephalosporin	Adult	oral
Human 178	Quinolone	Adult	oral
Human 179	Carboxylic acid	Adult	oral
Human 180	Cephalosporin	Adult	oral
Human 181	Cephalosporin	Adult	oral
Human 182	Macrolide	Child	parenteral
Human 183	B-lactum	Child	Parenteral
Human 184	Cephalosporin	Adult	oral
Human 185	B-lactum	Adult	oral
Human 186	Cephalosporin	Adult	oral
Human 187	Cephalosporin	Adult	oral
Human 188	Cephalosporin	Adult	oral
Human 189	Macrolide	Adult	oral
Human 190	Cephalosporin	Adult	Parenteral
Human 191	Cephalosporin	Adult	oral
Human 192	Cephalosporin	Adult	oral
Human 193	B-lactum	Child	Parenteral
Human 194	Cephalosporin	Child	oral
Human 195	Cephalosporin	Adult	oral
Human 196	Cephalosporin	Child	oral
Human 197	Cephalosporin	Adult	oral
Human 198	Quinolone	Adult	oral
Human 199	Quinolone	Adult	oral
Human 200	Cephalosporin	Adult	oral
Human 201	Cephalosporin	Adult	oral
Human 202	Cephalosporin	Adult	oral
Human 203	Quinolone	Adult	oral
Human 204	B-lactum	Adult	oral
Human 205	Cephalosporin	Adult	oral
Human 206	Cephalosporin	Adult	oral
Human 207	Cephalosporin	Child	oral
Human 208	Cephalosporin	Adult	oral
Human 209	Cephalosporin	Adult	oral
Human 210	B-lactum	Child	Parenteral
Human 211	Quinolone	Adult	oral
Human 212	Carboxylic acid	Adult	oral
Human 213	Aminoglycoside	Child	parenteral
Human 214	Cephalosporin	Adult	oral
Human 215	Quinolone	Adult	oral
Human 216	Cephalosporin	Adult	oral
Human 217	Cephalosporin	Adult	Parenteral
Human 218	Cephalosporin	Child	Parenteral
Human 219	Cephalosporin	Adult	oral
Human 220	Quinolone	Adult	oral
Human 221	Cephalosporin	Adult	oral
Human 222	Quinolone	Adult	oral
Human 223	Cephalosporin	Adult	oral
Human 224	Cephalosporin	Adult	oral
Human 225	Cephalosporin	Adult	oral
Human 226	Cephalosporin	Adult	oral
Human 227	Macrolide	Adult	oral
Human 228	Carboxylic acid	Adult	oral
Human 229	Cephalosporin	Adult	oral
Human 230	Cephalosporin	Adult	oral
Human 231	Cephalosporin	Child	oral
Human 232	Macrolide	Adult	oral
Human 233	Quinolone	Adult	oral
Human 234	B-lactum	Adult	oral
Human 235	Cephalosporin	Adult	oral
Human 236	Cephalosporin	Adult	oral
Human 237	Cephalosporin	Adult	oral
Human 238	Cephalosporin	Adult	oral
Human 239	B-lactum	Adult	oral
Human 240	Cephalosporin	Adult	oral
Human 241	B-lactum	Child	Parenteral
Human 242	Cephalosporin	Adult	oral
Human 243	Cephalosporin	Adult	Parenteral
Human 244	Cephalosporin	Adult	oral
Human 245	Cephalosporin	Adult	oral
Human 246	B-lactum	Adult	oral
Human 247	Quinolone	Adult	oral
Human 248	Macrolide	Adult	oral
Human 249	Macrolide	Adult	oral
Human 250	Cephalosporin	Adult	oral
Human 251	Quinolone	Adult	oral
Human 252	B-lactum	Child	Parenteral
Human 253	Cephalosporin	Adult	oral
Human 254	Cephalosporin	Adult	oral
Human 255	Cephalosporin	Child	oral
Human 256	Quinolone	Adult	oral
Human 257	Cephalosporin	Adult	oral
Human 258	Quinolone	Adult	oral
Human 259	Cephalosporin	Child	oral
Human 260	Cephalosporin	Child	oral
Human 261	Cephalosporin	Adult	oral
Human 262	Cephalosporin	Adult	oral
Human 263	Cephalosporin	Adult	oral
Human 264	Aminoglycoside	Adult	oral
Human 265	Cephalosporin	Adult	oral
Human 266	Cephalosporin	Adult	oral
Human 267	B-lactum	Child	Parenteral
Human 268	Macrolide	Adult	oral
Human 269	Quinolone	Adult	oral
Human 270	Quinolone	Adult	oral
Human 271	Cephalosporin	Adult	oral
Human 272	Cephalosporin	Adult	oral
Human 273	Cephalosporin	Adult	Parenteral
Human 274	Cephalosporin	Adult	oral
Human 275	Cephalosporin	Adult	Parenteral
Human 276	B-lactum	Adult	oral
Human 277	Carboxylic acid	Adult	oral
Human 278	B-lactum	Child	Parenteral
Human 279	Cephalosporin	Adult	oral
Human 280	Quinolone	Adult	oral
Human 281	B-lactum	Adult	oral
Human 282	Cephalosporin	Adult	oral
Human 283	Cephalosporin	Adult	Parenteral
Human 284	Cephalosporin	Adult	oral
Human 285	Quinolone	Adult	oral
Human 286	Cephalosporin	Adult	oral
Human 287	B-lactum	Child	Parenteral
Human 288	Cephalosporin	Adult	Parenteral
Human 289	Cephalosporin	Adult	oral
Human 290	Cephalosporin	Adult	oral
Human 291	Cephalosporin	Adult	Parenteral
Human 292	Macrolide	Adult	oral
Human 293	Cephalosporin	Adult	oral
Human 294	Cephalosporin	Adult	oral
Human 295	Cephalosporin	Child	oral
Human 296	Cephalosporin	Adult	Parenteral
Human 297	Macrolide	Adult	oral
Human 298	Cephalosporin	Adult	oral
Human 299	Cephalosporin	Child	oral
Human 300	Cephalosporin	Child	oral
Human 301	Cephalosporin	Adult	oral
Human 302	B-lactum	Adult	oral
Human 303	Cephalosporin	Adult	oral
Human 304	Quinolone	Adult	oral
Human 305	Quinolone	Adult	oral
Human 306	Cephalosporin	Adult	oral
Human 307	Carboxylic acid	Adult	oral
Human 308	Macrolide	Adult	oral
Human 309	Macrolide	Child	parenteral
Human 310	B-lactum	Child	Parenteral
Human 311	Cephalosporin	Adult	oral
Human 312	Aminoglycoside	Adult	oral
Human 313	Macrolide	Adult	oral
Human 314	Cephalosporin	Adult	oral
Human 315	Cephalosporin	Adult	oral
Human 316	Macrolide	Adult	oral
Human 317	Cephalosporin	Adult	oral
Human 318	B-lactum	Child	Parenteral
Human 319	Cephalosporin	Adult	oral
Human 320	Cephalosporin	Adult	oral
Human 321	Macrolide	Adult	oral
Human 322	Quinolone	Adult	oral
Human 323	Cephalosporin	Adult	oral
Human 324	Cephalosporin	Adult	oral
Human 325	Cephalosporin	Adult	oral
Human 326	Cephalosporin	Adult	Parenteral
Human 327	Macrolide	Adult	oral
Human 328	Cephalosporin	Child	oral
Human 329	Macrolide	Adult	oral
Human 330	Macrolide	Adult	oral
Human 331	Carboxylic acid	Adult	oral
Human 332	Cephalosporin	Adult	oral
Human 333	Cephalosporin	Adult	oral
Human 334	Macrolide	Adult	oral
Human 335	Quinolone	Adult	oral
Human 336	Cephalosporin	Adult	oral
Human 337	B-lactum	Adult	oral
Human 338	Cephalosporin	Adult	Parenteral
Human 339	Quinolone	Adult	oral
Human 340	Macrolide	Adult	oral
Human 341	Macrolide	Adult	oral
Human 342	Cephalosporin	Adult	Parenteral
Human 343	Carboxylic acid	Adult	oral
Human 344	Cephalosporin	Child	Parenteral
Human 345	B-lactum	Adult	oral
Human 346	Cephalosporin	Adult	oral
Human 347	Cephalosporin	Child	oral
Human 348	Cephalosporin	Adult	oral
Human 349	Aminoglycoside	Adult	oral
Human 350	Quinolone	Adult	oral
Human 351	Cephalosporin	Adult	oral
Human 352	Cephalosporin	Adult	oral
Human 353	Cephalosporin	Adult	parenteral
Human 354	B-lactum	Adult	oral
Human 355	Cephalosporin	Adult	oral
Human 356	B-lactum	Child	Parenteral
Human 357	Cephalosporin	Adult	oral
Human 358	B-lactum	Adult	oral
Human 359	B-lactum	Adult	oral
Human 360	Cephalosporin	Child	Parenteral
Human 361	Cephalosporin	Adult	oral
Human 362	Cephalosporin	Adult	oral
Human 363	Cephalosporin	Adult	oral
Human 364	Cephalosporin	Adult	oral
Human 365	Cephalosporin	Child	Parenteral
Human 366	B-lactum	Child	Parenteral
Human 367	B-lactum	Child	Parenteral
Human 368	Cephalosporin	Adult	oral
Human 369	Cephalosporin	Adult	oral
Human 370	Cephalosporin	Adult	oral
Human 371	B-lactum	Child	oral
Human 372	Cephalosporin	Adult	oral
Human 373	Macrolide	Adult	oral
Human 374	Quinolone	Adult	oral
Human 375	B-lactum	Child	Parenteral
Human 376	Quinolone	Adult	oral
Human 377	Quinolone	Adult	oral
Human 378	Macrolide	Child	parenteral
Human 379	Cephalosporin	Adult	oral
Human 380	Cephalosporin	Adult	Parenteral
Human 381	B-lactum	Child	Parenteral
Human 382	B-lactum	Child	Parenteral
Human 383	Macrolide	Adult	oral
Human 384	Cephalosporin	Child	oral
Human 385	Cephalosporin	Adult	oral
Human 386	Macrolide	Adult	oral
Human 387	Aminoglycoside	Adult	oral
Human 388	Aminoglycoside	Adult	oral
Human 389	Cephalosporin	Adult	oral
Human 390	Cephalosporin	Adult	oral
Human 391	Cephalosporin	Adult	oral
Human 392	Cephalosporin	Adult	oral
Human 393	Quinolone	Adult	oral
Human 394	Cephalosporin	Adult	Parenteral
Human 395	Cephalosporin	Adult	oral
Human 396	Cephalosporin	Adult	oral
Human 397	Quinolone	Adult	oral
Human 398	B-lactum	Adult	oral
Human 399	Cephalosporin	Adult	oral
Human 400	Cephalosporin	Adult	oral
Human 401	Cephalosporin	Adult	oral
Human 402	B-lactum	Adult	oral
Human 403	B-lactum	Adult	oral
Human 404	Cephalosporin	Child	oral
Human 405	Cephalosporin	Adult	oral
Human 406	Cephalosporin	Adult	oral
Human 407	Cephalosporin	Adult	oral
Human 408	Cephalosporin	Adult	oral
Human 409	Cephalosporin	Adult	oral
Human 410	Cephalosporin	Child	oral
Human 411	Cephalosporin	Adult	oral
Human 412	Cephalosporin	Adult	oral
Human 413	Cephalosporin	Adult	oral
Human 414	Cephalosporin	Adult	oral
Human 415	B-lactum	Child	Parenteral
Human 416	Cephalosporin	Child	Parenteral
Human 417	Cephalosporin	Adult	oral
Human 418	Cephalosporin	Adult	Parenteral
Human 419	Cephalosporin	Adult	Parenteral
Human 420	Cephalosporin	Adult	oral
Human 421	Cephalosporin	Adult	oral
Human 422	B-lactum	Child	Parenteral
Human 423	B-lactum	Child	Parenteral
Human 424	B-lactum	Child	Parenteral
Human 425	Cephalosporin	Adult	oral
Human 426	Cephalosporin	Adult	oral
Human 427	Cephalosporin	Adult	oral
Human 428	Cephalosporin	Adult	oral
Human 429	Cephalosporin	Adult	oral
Human 430	Cephalosporin	Adult	Parenteral
Human 431	Macrolide	Adult	oral
Human 432	Macrolide	Adult	oral
Human 433	Carboxylic acid	Adult	oral
Human 434	Cephalosporin	Adult	oral
Human 435	Cephalosporin	Adult	Parenteral
Human 436	Macrolide	Adult	oral
Human 437	B-lactum	Child	Parenteral
Human 438	Cephalosporin	Adult	oral
Human 439	B-lactum	Child	Parenteral
Human 440	Quinolone	Adult	oral
Human 441	Quinolone	Adult	oral
Human 442	Cephalosporin	Adult	Parenteral
Human 443	Cephalosporin	Adult	oral
Human 444	Cephalosporin	Child	Parenteral
Human 445	Carboxylic acid	Adult	oral
Human 446	Cephalosporin	Adult	oral
Human 447	Cephalosporin	Adult	oral
Human 448	Cephalosporin	Adult	oral
Human 449	Cephalosporin	Adult	oral
Human 450	Cephalosporin	Adult	oral
Human 451	Cephalosporin	Adult	oral
Human 452	Cephalosporin	Adult	oral
Human 453	Cephalosporin	Child	oral
Human 454	Quinolone	Adult	oral
Human 455	Cephalosporin	Adult	oral
Human 456	Cephalosporin	Adult	oral
Human 457	Quinolone	Adult	oral
Human 458	Macrolide	Child	parenteral
Human 459	Cephalosporin	Adult	oral
Human 460	Cephalosporin	Adult	oral
Human 461	Macrolide	Adult	oral
Human 462	B-lactum	Child	Parenteral
Human 463	Cephalosporin	Adult	oral
Human 464	B-lactum	Child	Parenteral
Human 465	Cephalosporin	Child	oral
Human 466	B-lactum	Child	Parenteral
Human 467	Quinolone	Adult	oral
Human 468	Cephalosporin	Adult	oral
Human 469	Cephalosporin	Adult	oral
Human 470	Cephalosporin	Adult	oral
Human 471	Cephalosporin	Adult	oral
Human 472	B-lactum	Adult	oral
Human 473	Cephalosporin	Adult	oral
Human 474	Cephalosporin	Adult	Parenteral
Human 475	Quinolone	Adult	oral
Human 476	Quinolone	Adult	oral
Human 477	Cephalosporin	Adult	Parenteral
Human 478	Cephalosporin	Child	Parenteral
Human 479	Cephalosporin	Adult	oral
Human 480	Cephalosporin	Adult	oral
Human 481	B-lactum	Adult	oral
Human 482	Cephalosporin	Adult	oral
Human 483	B-lactum	Child	Parenteral
Human 484	Cephalosporin	Adult	oral
Human 485	Aminoglycoside	Child	parenteral
Human 486	Quinolone	Adult	oral
Human 487	B-lactum	Child	Parenteral
Human 488	Cephalosporin	Child	oral
Human 489	Cephalosporin	Adult	oral
Human 490	Cephalosporin	Adult	oral
Human 491	Cephalosporin	Adult	oral
Human 492	B-lactum	Child	Parenteral
Human 493	Cephalosporin	Adult	oral
Human 494	Cephalosporin	Adult	oral
Human 495	Cephalosporin	Adult	parenteral
Human 496	Macrolide	Adult	oral
Human 497	Cephalosporin	Adult	parenteral
Human 498	Cephalosporin	Adult	parenteral
Human 499	Quinolone	Adult	oral
Human 500	Quinolone	Adult	oral
Human 501	Quinolone	Adult	oral
Human 502	Macrolide	Adult	oral
Human 503	Cephalosporin	Adult	oral
Human 504	Cephalosporin	Adult	parenteral
Human 505	Cephalosporin	Adult	oral
Human 506	Cephalosporin	Adult	oral
Human 507	B-lactum	Child	Parenteral
Human 508	Cephalosporin	Adult	oral
Human 509	Cephalosporin	Child	oral
Human 510	Cephalosporin	Adult	oral
Human 511	Macrolide	Adult	oral
Human 512	B-lactum	Child	Parenteral
Human 513	Cephalosporin	Child	oral
Human 514	Cephalosporin	Child	oral
Human 515	Cephalosporin	Child	oral
Human 516	Cephalosporin	Child	oral
Human 517	B-lactum	Child	Parenteral
Human 518	Cephalosporin	Adult	Parenteral
Human 519	Cephalosporin	Adult	oral
Human 520	Cephalosporin	Adult	oral
Human 521	Cephalosporin	Adult	Parenteral
Human 522	Cephalosporin	Adult	oral
Human 523	Cephalosporin	Adult	Parenteral
Human 524	B-lactum	Child	Parenteral
Human 525	Cephalosporin	Child	oral
Human 526	Macrolide	Adult	oral
Human 527	Cephalosporin	Adult	Parenteral
Human 528	Cephalosporin	Adult	oral
Human 529	Quinolone	Adult	oral
Human 530	B-lactum	Child	Parenteral
Human 531	Cephalosporin	Adult	oral
Human 532	Cephalosporin	Adult	oral
Human 533	Cephalosporin	Child	oral
Human 534	Quinolone	Adult	oral
Human 535	Cephalosporin	Adult	oral
Human 536	Quinolone	Adult	oral
Human 537	Cephalosporin	Child	oral
Human 538	Cephalosporin	Adult	oral
Human 539	Cephalosporin	Adult	Parenteral
Human 540	Cephalosporin	Adult	oral
Human 541	Macrolide	Adult	oral
Human 542	Macrolide	Child	parenteral
Human 543	Macrolide	Adult	oral
Human 544	Cephalosporin	Adult	oral
Human 545	Cephalosporin	Child	oral
Human 546	Aminoglycoside	Child	parenteral
Human 547	Quinolone	Adult	oral
Human 548	Quinolone	Adult	oral
Human 549	Cephalosporin	Adult	oral
Human 550	Cephalosporin	Adult	oral
Human 551	Macrolide	Adult	oral
Human 552	Cephalosporin	Adult	oral
Human 553	Quinolone	Adult	oral
Human 554	B-lactum	Child	Parenteral
Human 555	Quinolone	Adult	oral
Human 556	Cephalosporin	Adult	oral
Human 557	Cephalosporin	Adult	oral
Human 558	Cephalosporin	Adult	Parenteral
Human 559	Cephalosporin	Adult	Parenteral
Human 560	B-lactum	Adult	oral
Human 561	Quinolone	Adult	oral
Human 562	Macrolide	Adult	oral
Human 563	Macrolide	Adult	oral
Human 564	Cephalosporin	Adult	Parenteral
Human 565	Cephalosporin	Child	oral
Human 566	B-lactum	Adult	oral
Human 567	Cephalosporin	Adult	oral
Human 568	Cephalosporin	Adult	oral
Human 569	Cephalosporin	Child	oral
Human 570	Quinolone	Adult	oral
Human 571	Cephalosporin	Adult	oral
Human 572	Quinolone	Adult	oral
Human 573	Cephalosporin	Adult	oral
Human 574	Cephalosporin	Adult	oral
Human 575	Cephalosporin	Adult	oral
Human 576	Cephalosporin	Child	oral
Human 577	Macrolide	Adult	oral
Human 578	Macrolide	Child	parenteral
Human 579	Cephalosporin	Adult	oral
Human 580	Macrolide	Adult	oral
Human 581	B-lactum	Adult	oral
Human 582	Aminoglycoside	Adult	oral
Human 583	Quinolone	Adult	oral
Human 584	Cephalosporin	Adult	oral
Human 585	Cephalosporin	Adult	oral
Human 586	Cephalosporin	Adult	Parenteral
Human 587	Cephalosporin	Adult	Parenteral
Human 588	Cephalosporin	Adult	Parenteral
Human 589	B-lactum	Adult	oral
Human 590	B-lactum	Adult	oral
Human 591	Macrolide	Adult	oral
Human 592	Cephalosporin	Adult	oral
Human 593	Cephalosporin	Child	parenteral
Human 594	B-lactum	Adult	oral
Human 595	B-lactum	Adult	oral
Human 596	Cephalosporin	Adult	parenteral
Human 597	Cephalosporin	Adult	oral
Human 598	Cephalosporin	Adult	oral
Human 599	Quinolone	Adult	oral
Human 600	Cephalosporin	Adult	oral
Human 601	Quinolone	Adult	oral
Human 602	Cephalosporin	Child	oral
Human 603	Cephalosporin	Adult	oral
Human 604	Cephalosporin	Adult	oral
Human 605	Cephalosporin	Adult	oral
Human 606	Macrolide	Adult	oral
Human 607	Cephalosporin	Adult	oral
Human 608	Cephalosporin	Child	oral
Human 609	Cephalosporin	Adult	oral
Human 610	Cephalosporin	Adult	oral
Human 611	Macrolide	Adult	oral
Human 612	Quinolone	Adult	oral
Human 613	Quinolone	Adult	oral
Human 614	Cephalosporin	Adult	oral
Human 615	Cephalosporin	Adult	oral
Human 616	B-lactum	Child	Parenteral
Human 617	B-lactum	Child	Parenteral
Human 618	Quinolone	Adult	oral
Human 619	Quinolone	Adult	oral
Human 620	Quinolone	Adult	oral
Human 621	Carboxylic acid	Adult	oral
Human 622	Macrolide	Adult	oral
Human 623	Macrolide	Adult	oral
Human 624	Quinolone	Adult	oral
Human 625	Cephalosporin	Child	parenteral
Human 626	Cephalosporin	Adult	parenteral
Human 627	B-lactum	Child	Parenteral
Human 628	Cephalosporin	Adult	parenteral
Human 629	Quinolone	Adult	oral
Human 630	Cephalosporin	Adult	oral
Human 631	Cephalosporin	Adult	oral
Human 632	Macrolide	Adult	oral
Human 633	Quinolone	Adult	oral
Human 634	B-lactum	Adult	oral
Human 635	Cephalosporin	Adult	oral
Human 636	Cephalosporin	Adult	oral
Human 637	Cephalosporin	Adult	oral
Human 638	Macrolide	Child	parenteral
Human 639	Cephalosporin	Adult	oral
Human 640	Rifampicin	Adult	Parenteral
Human 641	Rifampicin	Adult	Parenteral
Human 642	Carboxylic acid	Adult	oral
Human 643	Cephalosporin	Child	oral
Human 644	Cephalosporin	Adult	oral
Human 645	Macrolide	Adult	oral
Human 646	Quinolone	Adult	oral
Human 647	Cephalosporin	Adult	oral
Human 648	Quinolone	Adult	oral
Human 649	Quinolone	Adult	oral
Human 650	Quinolone	Adult	oral
Human 651	Rifampicin	Adult	Parenteral
Human 652	Rifampicin	Adult	Parenteral
Human 653	Cephalosporin	Adult	oral
Human 654	Cephalosporin	Adult	Parenteral
Human 655	Cephalosporin	Child	oral
Human 656	B-lactum	Adult	oral
Human 657	Cephalosporin	Adult	oral
Human 658	Cephalosporin	Adult	oral
Human 659	Cephalosporin	Adult	oral
Human 660	Macrolide	Adult	oral
Human 661	Quinolone	Adult	oral
Human 662	Cephalosporin	Adult	Parenteral
Human 663	Cephalosporin	Adult	Parenteral
Human 664	Cephalosporin	Adult	oral
Human 665	Quinolone	Adult	oral
Human 666	Cephalosporin	Adult	oral
Human 667	B-lactum	Child	Parenteral
Human 668	Cephalosporin	Adult	oral
Human 669	B-lactum	Adult	oral
Human 670	B-lactum	Child	Parenteral
Human 671	Cephalosporin	Child	oral
Human 672	Cephalosporin	Adult	oral
Human 673	Cephalosporin	Adult	parenteral
Human 674	Cephalosporin	Child	oral
Human 675	Cephalosporin	Adult	oral
Human 676	Cephalosporin	Child	oral
Human 677	Quinolone	Adult	oral
Human 678	Quinolone	Adult	oral
Human 679	Cephalosporin	Adult	oral
Human 680	Cephalosporin	Adult	oral
Human 681	Cephalosporin	Adult	oral
Human 682	Quinolone	Adult	oral
Human 683	Cephalosporin	Child	oral
Human 684	Macrolide	Adult	oral
Human 685	Quinolone	Adult	oral
Human 686	Cephalosporin	Child	oral
Human 687	Quinolone	Adult	oral
Human 688	Quinolone	Adult	oral
Human 689	Cephalosporin	Adult	oral
Human 690	Macrolide	Adult	oral
Human 691	Cephalosporin	Adult	oral
Human 692	B-lactum	Adult	oral
Human 693	Cephalosporin	Adult	oral
Human 694	Macrolide	Adult	oral
Human 695	Cephalosporin	Adult	Parenteral
Human 696	Cephalosporin	Adult	oral
Human 697	Rifampicin	Adult	Parenteral
Human 698	Rifampicin	Adult	Parenteral
Human 699	Macrolide	Adult	oral
Human 700	Macrolide	Adult	oral
Human 701	Cephalosporin	Child	oral
Human 702	Cephalosporin	Adult	oral
Human 703	Cephalosporin	Adult	oral
Human 704	Quinolone	Adult	oral
Human 705	Cephalosporin	Child	oral
Human 706	Cephalosporin	Adult	oral
Human 707	Macrolide	Child	parenteral
Human 708	Quinolone	Adult	oral
Human 709	Cephalosporin	Adult	oral
Human 710	Cephalosporin	Adult	oral
Human 711	Cephalosporin	Adult	oral
Human 712	Cephalosporin	Adult	oral
Human 713	Quinolone	Adult	oral
Human 714	Cephalosporin	Adult	oral
Human 715	Cephalosporin	Child	oral
Human 716	Cephalosporin	Adult	oral
Human 717	Cephalosporin	Adult	Parenteral
Human 718	Cephalosporin	Adult	oral
Human 719	Cephalosporin	Adult	oral
Human 720	Quinolone	Adult	oral
Human 721	Cephalosporin	Adult	oral
Human 722	B-lactum	Child	Parenteral
Human 723	Cephalosporin	Adult	oral
Human 724	Cephalosporin	Adult	oral
Human 725	Quinolone	Adult	oral
Human 726	Cephalosporin	Adult	oral
Human 727	Cephalosporin	Adult	oral
Human 728	Macrolide	Adult	oral
Human 729	Cephalosporin	Adult	oral
Human 730	Cephalosporin	Child	oral
Human 731	Cephalosporin	Adult	oral
Human 732	Cephalosporin	Child	oral
Human 733	Quinolone	Adult	oral
Human 734	Quinolone	Adult	oral
Human 735	Quinolone	Adult	oral
Human 736	Cephalosporin	Child	Parenteral
Human 737	Cephalosporin	Adult	oral
Human 738	Cephalosporin	Adult	oral
Human 739	Cephalosporin	Adult	oral
Human 740	Macrolide	Adult	oral
Human 741	Cephalosporin	Child	oral
Human 742	Macrolide	Adult	oral
Human 743	Rifampicin	Adult	Parenteral
Human 744	Cephalosporin	Adult	oral
Human 745	Cephalosporin	Adult	oral
Human 746	Cephalosporin	Adult	oral
Human 747	B-lactum	Child	Parenteral
Human 748	B-lactum	Child	Parenteral
Human 749	Cephalosporin	Adult	oral
Human 750	Cephalosporin	Adult	oral
Human 751	Cephalosporin	Child	oral
Human 752	Cephalosporin	Adult	oral
Human 753	Cephalosporin	Adult	oral
Human 754	Cephalosporin	Adult	oral
Human 755	Cephalosporin	Adult	oral
Human 756	Cephalosporin	Adult	oral
Human 757	Cephalosporin	Child	oral
Human 758	Macrolide	Adult	oral
Human 759	Cephalosporin	Adult	oral
Human 760	Cephalosporin	Adult	oral
Human 761	Cephalosporin	Adult	oral
Human 762	Cephalosporin	Adult	Parenteral
Human 763	Cephalosporin	Child	oral
Human 764	Cephalosporin	Adult	oral
Human 765	Quinolone	Adult	oral
Human 766	Cephalosporin	Adult	oral
Human 767	Cephalosporin	Adult	oral
Human 768	Quinolone	Adult	oral
Human 769	Macrolide	Child	parenteral
Human 770	Cephalosporin	Child	oral
Human 771	Cephalosporin	Child	oral
Human 772	Macrolide	Adult	oral
Human 773	B-lactum	Adult	oral
Human 774	Cephalosporin	Child	oral
Human 775	B-lactum	Adult	oral
Human 776	Cephalosporin	Adult	oral
Human 777	Cephalosporin	Adult	oral
Human 778	Macrolide	Adult	oral
Human 779	Quinolone	Adult	oral
Human 780	Cephalosporin	Adult	oral
Human 781	Cephalosporin	Adult	oral
Human 782	Cephalosporin	Adult	oral
Human 783	Cephalosporin	Child	oral
Human 784	Cephalosporin	Child	oral
Human 785	Cephalosporin	Adult	oral
Human 786	Cephalosporin	Child	oral
Human 787	Cephalosporin	Adult	oral
Human 788	Cephalosporin	Adult	oral
Human 789	Cephalosporin	Adult	oral
Human 790	Macrolide	Adult	oral
Human 791	Quinolone	Adult	oral
Human 792	Quinolone	Adult	oral
Human 793	Cephalosporin	Adult	Parenteral
Human 794	B-lactum	Child	Parenteral
Human 795	Cephalosporin	Adult	oral
Human 796	Macrolide	Child	parenteral
Human 797	Quinolone	Adult	oral
Human 798	B-lactum	Adult	oral
Human 799	Cephalosporin	Adult	oral
Human 800	Cephalosporin	Adult	oral
Human 801	Cephalosporin	Child	oral
Human 802	Cephalosporin	Adult	oral
Human 803	B-lactum	Adult	oral
Human 804	B-lactum	Child	Parenteral
Human 805	Cephalosporin	Adult	oral
Human 806	Cephalosporin	Adult	oral
Human 807	Macrolide	Child	parenteral
Human 808	B-lactum	Child	oral
Human 809	Cephalosporin	Adult	oral
Human 810	Quinolone	Adult	oral
Human 811	Quinolone	Adult	oral
Human 812	Quinolone	Adult	oral
Human 813	Macrolide	Adult	oral
Human 814	Macrolide	Adult	oral
Human 815	Cephalosporin	Adult	oral
Human 816	Cephalosporin	Adult	oral
Human 817	Cephalosporin	Adult	oral
Human 818	B-lactum	Adult	oral
Human 819	Cephalosporin	Adult	oral
Human 820	Cephalosporin	Adult	oral
Human 821	Cephalosporin	Adult	oral
Human 822	B-lactum	Adult	oral
Human 823	Quinolone	Adult	oral
Human 824	Cephalosporin	Adult	oral
Human 825	Cephalosporin	Adult	oral
Human 826	Cephalosporin	Adult	oral
Human 827	Cephalosporin	Child	oral
Human 828	Cephalosporin	Adult	Parenteral
Human 829	Cephalosporin	Adult	oral
Human 830	Cephalosporin	Adult	oral
Human 831	Cephalosporin	Adult	oral
Human 832	Cephalosporin	Adult	oral
Human 833	Cephalosporin	Adult	oral
Human 834	Cephalosporin	Adult	oral
Human 835	Cephalosporin	Child	oral
Human 836	Cephalosporin	Child	oral
Human 837	Macrolide	Adult	oral
Human 838	Macrolide	Adult	oral
Human 839	Cephalosporin	Adult	oral
Human 840	Cephalosporin	Adult	oral
Human 841	B-lactum	Adult	oral
Human 842	Cephalosporin	Adult	oral
Human 843	Cephalosporin	Adult	oral
Human 844	Cephalosporin	Adult	oral
Human 845	B-lactum	Adult	oral
Human 846	Cephalosporin	Adult	oral
Human 847	B-lactum	Child	oral
Human 848	Cephalosporin	Adult	oral
Human 849	Cephalosporin	Adult	oral
Human 850	Cephalosporin	Child	oral
Human 851	Cephalosporin	Child	oral
Human 852	Macrolide	Child	parenteral
Human 853	Macrolide	Adult	oral
Human 854	Macrolide	Adult	oral
Human 855	B-lactum	Child	oral
Human 856	B-lactum	Adult	oral
Human 857	Macrolide	Adult	oral
Human 858	B-lactum	Adult	oral
Human 859	Cephalosporin	Adult	oral
Human 860	Cephalosporin	Adult	Parenteral
Human 861	Cephalosporin	Adult	oral
Human 862	Macrolide	Adult	oral
Human 863	Cephalosporin	Adult	oral
Human 864	Cephalosporin	Adult	oral
Human 865	Cephalosporin	Adult	oral
Human 866	Quinolone	Adult	oral
Human 867	Cephalosporin	Adult	oral
Human 868	Cephalosporin	Adult	oral
Human 869	Cephalosporin	Child	oral
Human 870	Cephalosporin	Adult	oral
Human 871	Quinolone	Adult	oral
Human 872	Quinolone	Adult	oral
Human 873	Macrolide	Adult	oral
Human 874	Macrolide	Child	parenteral
Human 875	Cephalosporin	Adult	oral
Human 876	Quinolone	Adult	oral
Human 877	B-lactum	Adult	oral
Human 878	Cephalosporin	Child	oral
Human 879	Cephalosporin	Adult	oral
Human 880	Cephalosporin	Child	oral
Human 881	Quinolone	Adult	oral
Human 882	Cephalosporin	Child	oral
Human 883	Quinolone	Adult	oral
Human 884	Cephalosporin	Adult	oral
Human 885	Cephalosporin	Adult	oral
Human 886	Cephalosporin	Adult	oral
Human 887	Cephalosporin	Adult	oral
Human 888	Macrolide	Adult	oral
Human 889	Macrolide	Adult	oral
Human 890	Macrolide	Child	parenteral
Human 891	Macrolide	Adult	oral
Human 892	B-lactum	Adult	oral
Human 893	Macrolide	Adult	oral
Human 894	Quinolone	Adult	oral
Human 895	Quinolone	Adult	oral
Human 896	Cephalosporin	Adult	oral
Human 897	Cephalosporin	Adult	oral
Human 898	B-lactum	Adult	oral
Human 899	Cephalosporin	Adult	oral
Human 900	B-lactum	Child	oral
Human 901	B-lactum	Child	oral
Human 902	Macrolide	Adult	oral
Human 903	Macrolide	Adult	oral
Human 904	Cephalosporin	Adult	oral
Human 905	Quinolone	Adult	oral
Human 906	B-lactum	Child	Parenteral
Human 907	Cephalosporin	Adult	oral
Human 908	Cephalosporin	Child	oral
Human 909	Cephalosporin	Adult	Parenteral
Human 910	Quinolone	Adult	oral
Human 911	Cephalosporin	Adult	oral
Human 912	Quinolone	Adult	oral
Human 913	Cephalosporin	Adult	oral
Human 914	Cephalosporin	Adult	parenteral
Human 915	Cephalosporin	Adult	oral
Human 916	Cephalosporin	Adult	oral
Human 917	Macrolide	Adult	oral
Human 918	Cephalosporin	Adult	parenteral
Human 919	Cephalosporin	Adult	oral
Human 920	Cephalosporin	Child	oral
Human 921	Cephalosporin	Child	oral
Human 922	Macrolide	Adult	oral
Human 923	Quinolone	Adult	oral
Human 924	Quinolone	Adult	oral
Human 925	Cephalosporin	Adult	oral
Human 926	Cephalosporin	Adult	oral
Human 927	B-lactum	Child	Parenteral
Human 928	Macrolide	Child	parenteral
Human 929	Quinolone	Adult	oral
Human 930	Quinolone	Adult	oral
Human 931	Quinolone	Adult	oral
Human 932	Cephalosporin	Adult	oral
Human 933	Rifampicin	Adult	Parenteral
Human 934	Macrolide	Child	parenteral
Human 935	Quinolone	Adult	oral
Human 936	Cephalosporin	Adult	oral
Human 937	Cephalosporin	Adult	oral
Human 938	Macrolide	Adult	oral
Human 939	Cephalosporin	Adult	oral
Human 940	Quinolone	Adult	oral
Human 941	Cephalosporin	Adult	oral
Human 942	Cephalosporin	Child	oral
Human 943	Macrolide	Adult	oral
Human 944	Quinolone	Adult	oral
Human 945	B-lactum	Child	Parenteral
Human 946	Cephalosporin	Child	oral
Human 947	Cephalosporin	Adult	oral
Human 948	Cephalosporin	Adult	Parenteral
Human 949	Macrolide	Adult	oral
Human 950	Cephalosporin	Adult	oral
Human 951	Macrolide	Adult	oral
Human 952	Macrolide	Adult	oral
Human 953	Cephalosporin	Adult	oral
Human 954	Cephalosporin	Adult	oral
Human 955	Cephalosporin	Adult	oral
Human 956	Macrolide	Adult	oral
Human 957	Quinolone	Adult	oral
Human 958	Cephalosporin	Adult	oral
Human 959	Quinolone	Adult	oral
Human 960	Quinolone	Adult	oral
Human 961	Quinolone	Adult	oral
Human 962	Macrolide	Child	parenteral
Human 963	Macrolide	Adult	oral
Human 964	Cephalosporin	Adult	oral
Human 965	Cephalosporin	Adult	oral
Human 966	Cephalosporin	Adult	oral
Human 967	B-lactum	Child	Parenteral
Human 968	Cephalosporin	Child	oral
Human 969	Cephalosporin	Adult	oral
Human 970	Cephalosporin	Adult	oral
Human 971	Macrolide	Child	parenteral
Human 972	Quinolone	Adult	oral
Human 973	Cephalosporin	Adult	oral
Human 974	Cephalosporin	Adult	oral
Human 975	Cephalosporin	Adult	oral
Human 976	Quinolone	Adult	oral
Human 977	Cephalosporin	Adult	oral
Human 978	Quinolone	Adult	oral
Human 979	Cephalosporin	Adult	parenteral
Human 980	Quinolone	Adult	oral
Human 981	Quinolone	Adult	oral
Human 982	Cephalosporin	Adult	oral
Human 983	Cephalosporin	Adult	oral
Human 984	Cephalosporin	Adult	oral
Human 985	Cephalosporin	Adult	oral
Human 986	Cephalosporin	Child	oral
Human 987	Cephalosporin	Adult	oral
Human 988	Quinolone	Adult	oral
Human 989	Quinolone	Adult	oral
Human 990	Cephalosporin	Adult	oral
Human 991	Cephalosporin	Child	parenteral
Human 992	Cephalosporin	Adult	parenteral
Human 993	Quinolone	Adult	oral
Human 994	Cephalosporin	Adult	parenteral
Human 995	B-lactum	Adult	oral
Human 996	Quinolone	Adult	oral
Human 997	B-lactum	Adult	oral
Human 998	Quinolone	Adult	oral
Human 999	Quinolone	Adult	oral
Human 1000	Macrolide	Adult	oral
Human 1001	Macrolide	Adult	oral
Human 1002	Cephalosporin	Adult	oral
Human 1003	B-lactum	Child	oral
Human 1004	B-lactum	Adult	oral
Human 1005	Macrolide	Adult	oral
Human 1006	Cephalosporin	Adult	oral
Human 1007	Cephalosporin	Adult	oral
Human 1008	Rifampicin	Adult	Parenteral
Human 1009	Macrolide	Child	parenteral
Human 1010	Macrolide	Adult	oral
Human 1011	Macrolide	Child	parenteral
Human 1012	Cephalosporin	Adult	oral
Human 1013	Cephalosporin	Child	parenteral

## Sheet: Vet dataset
Prescription ID	Antibiotic	patient type	Antibiotic route
Vet 01	Cephalosporin	Bovine	parenteral
Vet 02	B-lactum	Avian	parenteral
Vet 03	B-lactum	Bovine	parenteral
Vet 04	Aminoglycoside	Avian	parenteral
Vet 05	Cephalosporin	Avian	parenteral
Vet 06	Cephalosporin	Avian	parenteral
Vet 07	Cephalosporin	Avian	parenteral
Vet 08	Sulfa drug	Bovine	parenteral
Vet 09	Sulfa drug	Bovine	parenteral
Vet 10	Cephalosporin	Bovine	parenteral
Vet 11	Aminoglycoside	Caprine	parenteral
Vet 12	Tetracycline	Bovine	parenteral
Vet 13	Tetracycline	Avian	oral
Vet 14	Aminoglycoside	Bovine	parenteral
Vet 15	Cephalosporin	Avian	parenteral
Vet 16	Cephalosporin	Bovine	parenteral
Vet 17	Aminoglycoside	Avian	parenteral
Vet 18	Quinolone	Pet animals	parenteral
Vet 19	Sulfa drug	Caprine	parenteral
Vet 20	Cephalosporin	Avian	parenteral
Vet 21	Cephalosporin	Pet animals	parenteral
Vet 22	Cephalosporin	Caprine	parenteral
Vet 23	Cephalosporin	Pet animals	parenteral
Vet 24	B-lactum	Avian	oral
Vet 25	Cephalosporin	Caprine	parenteral
Vet 26	Sulfa drug	Avian	parenteral
Vet 27	Cephalosporin	Bovine	parenteral
Vet 28	Cephalosporin	Caprine	parenteral
Vet 29	B-lactum	Bovine	parenteral
Vet 30	Cephalosporin	Bovine	parenteral
Vet 31	Aminoglycoside	Avian	parenteral
Vet 32	Tetracycline	Bovine	parenteral
Vet 33	Tetracycline	Caprine	parenteral
Vet 34	Aminoglycoside	Avian	parenteral
Vet 35	Cephalosporin	Bovine	parenteral
Vet 36	Cephalosporin	Avian	parenteral
Vet 37	Aminoglycoside	Pet animals	parenteral
Vet 38	Tetracycline	Pet animals	parenteral
Vet 39	Sulfa drug	Caprine	parenteral
Vet 40	Cephalosporin	Caprine	parenteral
Vet 41	Sulfa drug	Bovine	parenteral
Vet 42	B-lactum+Aminoglycoside	Pet animals	parenteral
Vet 43	Cephalosporin	Avian	parenteral
Vet 44	B-lactum	Avian	parenteral
Vet 45	Cephalosporin	Bovine	parenteral
Vet 46	Quinolone	Bovine	parenteral
Vet 47	Cephalosporin	Bovine	parenteral
Vet 48	Cephalosporin	Pet animals	parenteral
Vet 49	Cephalosporin	Pet animals	parenteral
Vet 50	Aminoglycoside	Bovine	parenteral
Vet 51	Aminoglycoside	Caprine	parenteral
Vet 52	Aminoglycoside	Pet animals	parenteral
Vet 53	Sulfa drug	Bovine	parenteral
Vet 54	Tetracycline	Bovine	parenteral
Vet 55	B-lactum+Aminoglycoside	Caprine	parenteral
Vet 56	Tetracycline	Caprine	parenteral
Vet 57	B-lactum+Aminoglycoside	Caprine	parenteral
Vet 58	Aminoglycoside	Bovine	parenteral
Vet 59	Cephalosporin	Avian	parenteral
Vet 60	Aminoglycoside	Caprine	parenteral
Vet 61	Quinolone	Avian	oral
Vet 62	B-lactum+Aminoglycoside	Bovine	parenteral
Vet 63	Cephalosporin	Bovine	parenteral
Vet 64	Cephalosporin	Bovine	parenteral
Vet 65	Cephalosporin	Bovine	parenteral
Vet 66	Sulfa drug	Pet animals	parenteral
Vet 67	Sulfa drug	Avian	oral
Vet 68	Sulfa drug	Bovine	parenteral
Vet 69	Cephalosporin	Caprine	parenteral
Vet 70	Cephalosporin	Caprine	parenteral
Vet 71	B-lactum+Aminoglycoside	Avian	parenteral
Vet 72	Cephalosporin	Avian	parenteral
Vet 73	Sulfa drug	Pet animals	parenteral
Vet 74	B-lactum	Caprine	parenteral
Vet 75	Cephalosporin	Caprine	parenteral
Vet 76	Cephalosporin	Caprine	parenteral
Vet 77	Aminoglycoside	Bovine	parenteral
Vet 78	Tetracycline	Bovine	parenteral
Vet 79	B-lactum+Aminoglycoside	Pet animals	oral
Vet 80	Cephalosporin	Bovine	parenteral
Vet 81	Sulfa drug	Avian	oral
Vet 82	Sulfa drug	Bovine	parenteral
Vet 83	Cephalosporin	Avian	parenteral
Vet 84	B-lactum	Caprine	parenteral
Vet 85	Cephalosporin	Bovine	parenteral
Vet 86	Sulfa drug	Bovine	parenteral
Vet 87	Cephalosporin	Bovine	parenteral
Vet 88	Cephalosporin	Avian	parenteral
Vet 89	Tetracycline	Caprine	parenteral
Vet 90	Cephalosporin	Bovine	parenteral
Vet 91	Sulfa drug	Caprine	parenteral
Vet 92	B-lactum+Aminoglycoside	Pet animals	parenteral
Vet 93	Cephalosporin	Bovine	parenteral
Vet 94	B-lactum	Caprine	parenteral
Vet 95	Cephalosporin	Bovine	parenteral
Vet 96	Quinolone	Pet animals	parenteral
Vet 97	Cephalosporin	Bovine	parenteral
Vet 98	Cephalosporin	Bovine	parenteral
Vet 99	B-lactum+Aminoglycoside	Avian	parenteral
Vet 100	Cephalosporin	Caprine	parenteral
Vet 101	Cephalosporin	Caprine	parenteral
Vet 102	Cephalosporin	Caprine	parenteral
Vet 103	B-lactum+Aminoglycoside	Caprine	parenteral
Vet 104	Aminoglycoside	Caprine	parenteral
Vet 105	Quinolone	Bovine	parenteral
Vet 106	B-lactum	Caprine	parenteral
Vet 107	B-lactum	Caprine	parenteral
Vet 108	Cephalosporin	Bovine	parenteral
Vet 109	Cephalosporin	Bovine	parenteral
Vet 110	Sulfa drug	Avian	oral
Vet 111	Sulfa drug	Pet animals	parenteral
Vet 112	Cephalosporin	Pet animals	parenteral
Vet 113	Cephalosporin	Caprine	parenteral
Vet 114	B-lactum	Caprine	parenteral
Vet 115	Cephalosporin	Caprine	parenteral
Vet 116	Cephalosporin	Bovine	parenteral
Vet 117	Aminoglycoside	Avian	parenteral
Vet 118	B-lactum+Aminoglycoside	Avian	parenteral
Vet 119	Sulfa drug	Bovine	parenteral
Vet 120	Cephalosporin	Avian	parenteral
Vet 121	Sulfa drug	Avian	oral
Vet 122	Sulfa drug	Avian	oral
Vet 123	Cephalosporin	Bovine	parenteral
Vet 124	B-lactum	Bovine	parenteral
Vet 125	Cephalosporin	Bovine	parenteral
Vet 126	Sulfa drug	Bovine	parenteral
Vet 127	Cephalosporin	Caprine	parenteral
Vet 128	Cephalosporin	Bovine	parenteral
Vet 129	B-lactum	Avian	parenteral
Vet 130	Cephalosporin	Bovine	parenteral
Vet 131	B-lactum+Aminoglycoside	Avian	parenteral
Vet 132	B-lactum+Aminoglycoside	Pet animals	oral
Vet 133	Cephalosporin	Caprine	parenteral
Vet 134	B-lactum	Pet animals	parenteral
Vet 135	Cephalosporin	Caprine	parenteral
Vet 136	Sulfa drug	Bovine	parenteral
Vet 137	Cephalosporin	Caprine	parenteral
Vet 138	Cephalosporin	Bovine	parenteral
Vet 139	Quinolone	Avian	parenteral
Vet 140	Cephalosporin	Pet animals	parenteral
Vet 141	Cephalosporin	Caprine	parenteral
Vet 142	Cephalosporin	Bovine	parenteral
Vet 143	Cephalosporin	Bovine	parenteral
Vet 144	Sulfa drug	Avian	oral
Vet 145	Cephalosporin	Caprine	parenteral
Vet 146	Cephalosporin	Pet animals	parenteral
Vet 147	Tetracycline	Bovine	parenteral
Vet 148	Tetracycline	Caprine	parenteral
Vet 149	B-lactum	Avian	parenteral
Vet 150	Cephalosporin	Bovine	parenteral
Vet 151	Cephalosporin	Bovine	parenteral
Vet 152	Cephalosporin	Bovine	parenteral
Vet 153	Sulfa drug	Avian	oral
Vet 154	Sulfa drug	Caprine	parenteral
Vet 155	Cephalosporin	Bovine	parenteral
Vet 156	B-lactum+Aminoglycoside	Pet animals	parenteral
Vet 157	B-lactum+Aminoglycoside	Pet animals	parenteral
Vet 158	Sulfa drug	Caprine	parenteral
Vet 159	Cephalosporin	Pet animals	parenteral
Vet 160	Tetracycline	Caprine	parenteral
Vet 161	B-lactum	Caprine	parenteral
Vet 162	Cephalosporin	Bovine	parenteral
Vet 163	Cephalosporin	Bovine	parenteral
Vet 164	Cephalosporin	Bovine	parenteral
Vet 165	Sulfa drug	Bovine	parenteral
Vet 166	B-lactum+Aminoglycoside	Caprine	parenteral
Vet 167	Cephalosporin	Pet animals	parenteral
Vet 168	Sulfa drug	Bovine	parenteral
Vet 169	Sulfa drug	Avian	oral
Vet 170	Cephalosporin	Bovine	parenteral
Vet 171	B-lactum	Caprine	parenteral
Vet 172	Cephalosporin	Bovine	parenteral
Vet 173	B-lactum+Aminoglycoside	Caprine	parenteral
Vet 174	Cephalosporin	Bovine	parenteral
Vet 175	Cephalosporin	Bovine	parenteral
Vet 176	Aminoglycoside	Caprine	parenteral
Vet 177	Cephalosporin	Bovine	parenteral
Vet 178	Quinolone	Pet animals	oral
Vet 179	Aminoglycoside	Bovine	parenteral
Vet 180	Cephalosporin	Bovine	parenteral
Vet 181	B-lactum	Caprine	parenteral
Vet 182	Cephalosporin	Caprine	parenteral
Vet 183	Quinolone	Caprine	parenteral
Vet 184	Cephalosporin	Bovine	parenteral
Vet 185	Cephalosporin	Bovine	parenteral
Vet 186	B-lactum+Aminoglycoside	Bovine	parenteral
Vet 187	Cephalosporin	Bovine	parenteral
Vet 188	Sulfa drug	Pet animals	parenteral
Vet 189	Sulfa drug	Bovine	parenteral
Vet 190	Tetracycline	Pet animals	parenteral
Vet 191	Cephalosporin	Caprine	parenteral
Vet 192	Cephalosporin	Bovine	parenteral
Vet 193	B-lactum+Aminoglycoside	Bovine	parenteral
Vet 194	Cephalosporin	Bovine	parenteral
Vet 195	Quinolone	Bovine	parenteral
Vet 196	Sulfa drug	Bovine	parenteral
Vet 197	B-lactum+Aminoglycoside	Caprine	parenteral
Vet 198	Cephalosporin	Bovine	parenteral
Vet 199	B-lactum+Aminoglycoside	Avian	parenteral
Vet 200	B-lactum+Aminoglycoside	Avian	parenteral
Vet 201	B-lactum	Avian	parenteral
Vet 202	B-lactum	Caprine	parenteral
Vet 203	Aminoglycoside	Caprine	parenteral
Vet 204	B-lactum	Caprine	parenteral
Vet 205	Cephalosporin	Caprine	parenteral
Vet 206	B-lactum	Bovine	parenteral
Vet 207	B-lactum	Bovine	parenteral
Vet 208	B-lactum+Aminoglycoside	Bovine	parenteral
Vet 209	Cephalosporin	Bovine	parenteral
Vet 210	Quinolone	Bovine	parenteral
Vet 211	B-lactum	Pet animals	parenteral
Vet 212	Aminoglycoside	Caprine	parenteral
Vet 213	Sulfa drug	Bovine	parenteral
Vet 214	Tetracycline	Bovine	parenteral
Vet 215	Cephalosporin	Bovine	parenteral
Vet 216	Tetracycline	Caprine	parenteral
Vet 217	Cephalosporin	Bovine	parenteral
Vet 218	Cephalosporin	Bovine	parenteral
Vet 219	Cephalosporin	Avian	parenteral
Vet 220	B-lactum+Aminoglycoside	Caprine	parenteral
Vet 221	B-lactum+Aminoglycoside	Bovine	parenteral
Vet 222	Cephalosporin	Bovine	parenteral
Vet 223	B-lactum+Aminoglycoside	Avian	parenteral
Vet 224	B-lactum+Aminoglycoside	Caprine	parenteral
Vet 225	Cephalosporin	Bovine	parenteral
Vet 226	B-lactum	Bovine	parenteral
Vet 227	Cephalosporin	Caprine	parenteral
Vet 228	Quinolone	Bovine	parenteral
Vet 229	Cephalosporin	Bovine	parenteral
Vet 230	Cephalosporin	Bovine	parenteral
Vet 231	Aminoglycoside	Bovine	parenteral
Vet 232	Cephalosporin	Bovine	parenteral
Vet 233	B-lactum+Aminoglycoside	Caprine	parenteral
Vet 234	B-lactum+Aminoglycoside	Caprine	parenteral
Vet 235	Cephalosporin	Bovine	parenteral
Vet 236	B-lactum	Bovine	parenteral
Vet 237	Cephalosporin	Bovine	parenteral
Vet 238	Quinolone	Bovine	parenteral
Vet 239	Cephalosporin	Bovine	parenteral
Vet 240	Cephalosporin	Bovine	parenteral
Vet 241	B-lactum+Aminoglycoside	Bovine	parenteral
Vet 242	Cephalosporin	Bovine	parenteral
Vet 243	Cephalosporin	Bovine	parenteral
Vet 244	Cephalosporin	Bovine	parenteral
Vet 245	B-lactum+Aminoglycoside	Caprine	parenteral
Vet 246	Tetracycline	Caprine	parenteral
Vet 247	Quinolone	Bovine	parenteral
Vet 248	B-lactum	Bovine	parenteral
Vet 249	B-lactum	Bovine	parenteral
Vet 250	Cephalosporin	Caprine	parenteral
Vet 251	Cephalosporin	Bovine	parenteral
Vet 252	B-lactum+Aminoglycoside	Caprine	parenteral
Vet 253	Tetracycline	Caprine	parenteral
Vet 254	Cephalosporin	Avian	parenteral
Vet 255	Aminoglycoside	Bovine	parenteral
Vet 256	B-lactum	Bovine	parenteral
Vet 257	Cephalosporin	Caprine	parenteral
Vet 258	Cephalosporin	Bovine	parenteral
Vet 259	Sulfa drug	Caprine	parenteral
Vet 260	B-lactum+Aminoglycoside	Bovine	parenteral
Vet 261	B-lactum+Aminoglycoside	Bovine	parenteral
Vet 262	Cephalosporin	Caprine	parenteral
Vet 263	B-lactum+Aminoglycoside	Caprine	parenteral
Vet 264	Quinolone	Caprine	parenteral
Vet 265	Cephalosporin	Bovine	parenteral
Vet 266	B-lactum	Caprine	parenteral
Vet 267	Cephalosporin	Bovine	parenteral
Vet 268	B-lactum+Aminoglycoside	Bovine	parenteral
Vet 269	Cephalosporin	Caprine	parenteral
Vet 270	Cephalosporin	Bovine	parenteral
Vet 271	Sulfa drug	Bovine	parenteral
Vet 272	Cephalosporin	Bovine	parenteral
Vet 273	B-lactum+Aminoglycoside	Bovine	parenteral
Vet 274	B-lactum+Aminoglycoside	Caprine	parenteral
Vet 275	Cephalosporin	Caprine	parenteral
Vet 276	B-lactum	Bovine	parenteral
Vet 277	Cephalosporin	Bovine	parenteral
Vet 278	B-lactum+Aminoglycoside	Caprine	parenteral
Vet 279	Sulfa drug	Bovine	parenteral
Vet 280	B-lactum	Bovine	parenteral
Vet 281	Cephalosporin	Bovine	parenteral
Vet 282	Cephalosporin	Bovine	parenteral
Vet 283	Sulfa drug	Bovine	parenteral
Vet 284	Quinolone	Bovine	parenteral
Vet 285	B-lactum	Bovine	parenteral
Vet 286	Cephalosporin	Bovine	parenteral
Vet 287	B-lactum+Aminoglycoside	Caprine	parenteral
Vet 288	B-lactum	Caprine	parenteral
Vet 289	Cephalosporin	Bovine	parenteral
Vet 290	B-lactum	Bovine	parenteral
Vet 291	Cephalosporin	Bovine	parenteral
Vet 292	B-lactum	Bovine	parenteral
Vet 293	Cephalosporin	Bovine	parenteral
Vet 294	Cephalosporin	Bovine	parenteral
Vet 295	Sulfa drug	Bovine	parenteral
Vet 296	Cephalosporin	Bovine	parenteral
Vet 297	B-lactum	Bovine	parenteral
Vet 298	B-lactum	Bovine	parenteral
Vet 299	Cephalosporin	Caprine	parenteral
Vet 300	B-lactum	Bovine	parenteral
Vet 301	Cephalosporin	Bovine	parenteral
Vet 302	Quinolone	Bovine	parenteral
Vet 303	Cephalosporin	Bovine	parenteral
Vet 304	B-lactum+Aminoglycoside	Caprine	parenteral
Vet 305	B-lactum+Aminoglycoside	Caprine	parenteral
Vet 306	Sulfa drug	Bovine	parenteral
Vet 307	Cephalosporin	Bovine	parenteral
Vet 308	Sulfa drug	Bovine	parenteral
Vet 309	B-lactum+Aminoglycoside	Bovine	parenteral
Vet 310	Aminoglycoside	Bovine	parenteral
Vet 311	Quinolone	Caprine	parenteral
Vet 312	B-lactum+Aminoglycoside	Bovine	parenteral
Vet 313	B-lactum	Bovine	parenteral
Vet 314	Cephalosporin	Caprine	parenteral
Vet 315	Cephalosporin	Bovine	parenteral
Vet 316	Tetracycline	Avian	oral
Vet 317	Tetracycline	Bovine	parenteral
Vet 318	Cephalosporin	Bovine	parenteral
Vet 319	Aminoglycoside	Bovine	parenteral
Vet 320	B-lactum	Bovine	parenteral
Vet 321	B-lactum+Aminoglycoside	Caprine	parenteral
Vet 322	Cephalosporin	Bovine	parenteral
Vet 323	Cephalosporin	Caprine	parenteral
Vet 324	B-lactum+Aminoglycoside	Bovine	parenteral
Vet 325	B-lactum+Aminoglycoside	Bovine	parenteral
Vet 326	Cephalosporin	Bovine	parenteral
Vet 327	Cephalosporin	Bovine	parenteral
Vet 328	Cephalosporin	Caprine	parenteral
Vet 329	B-lactum+Aminoglycoside	Caprine	parenteral
Vet 330	B-lactum	Bovine	parenteral
Vet 331	Cephalosporin	Bovine	parenteral
Vet 332	Quinolone	Avian	oral
Vet 333	Cephalosporin	Bovine	parenteral
Vet 334	Cephalosporin	Caprine	parenteral
Vet 335	Aminoglycoside	Bovine	parenteral
Vet 336	Cephalosporin	Bovine	parenteral
Vet 337	B-lactum+Aminoglycoside	Bovine	parenteral
Vet 338	Cephalosporin	Bovine	parenteral
Vet 339	B-lactum	Bovine	parenteral
Vet 340	Cephalosporin	Bovine	parenteral
Vet 341	B-lactum+Aminoglycoside	Caprine	parenteral
Vet 342	Aminoglycoside	Bovine	parenteral
Vet 343	Aminoglycoside	Bovine	parenteral
Vet 344	Sulfa drug	Bovine	parenteral
Vet 345	B-lactum+Aminoglycoside	Bovine	parenteral
Vet 346	Quinolone	Bovine	parenteral
Vet 347	Cephalosporin	Bovine	parenteral
Vet 348	Cephalosporin	Bovine	parenteral
Vet 349	Tetracycline	Avian	parenteral
Vet 350	Cephalosporin	Bovine	parenteral
Vet 351	B-lactum+Aminoglycoside	Bovine	parenteral
Vet 352	B-lactum+Aminoglycoside	Bovine	parenteral
Vet 353	Cephalosporin	Bovine	parenteral
Vet 354	B-lactum	Bovine	parenteral
Vet 355	Cephalosporin	Caprine	parenteral
Vet 356	Quinolone	Avian	parenteral
Vet 357	Cephalosporin	Bovine	parenteral
Vet 358	Cephalosporin	Caprine	parenteral
Vet 359	Quinolone	Avian	oral
Vet 360	Cephalosporin	Bovine	parenteral
Vet 361	Cephalosporin	Bovine	parenteral
Vet 362	Cephalosporin	Bovine	parenteral
Vet 363	Cephalosporin	Caprine	parenteral
Vet 364	B-lactum+Aminoglycoside	Caprine	parenteral
Vet 365	Cephalosporin	Caprine	parenteral
Vet 366	Cephalosporin	Caprine	parenteral
Vet 367	Aminoglycoside	Caprine	parenteral
Vet 368	Cephalosporin	Bovine	parenteral
Vet 369	B-lactum	Bovine	parenteral
Vet 370	Cephalosporin	Bovine	parenteral
Vet 371	Cephalosporin	Bovine	parenteral
Vet 372	Tetracycline	Caprine	parenteral
Vet 373	B-lactum+Aminoglycoside	Bovine	parenteral
Vet 374	B-lactum+Aminoglycoside	Caprine	parenteral
Vet 375	Cephalosporin	Caprine	parenteral
Vet 376	Quinolone	Bovine	parenteral
Vet 377	B-lactum+Aminoglycoside	Caprine	parenteral
Vet 378	B-lactum+Aminoglycoside	Bovine	parenteral
Vet 379	Cephalosporin	Caprine	parenteral
Vet 380	Aminoglycoside	Bovine	parenteral
Vet 381	B-lactum	Bovine	parenteral
Vet 382	Cephalosporin	Bovine	parenteral
Vet 383	Cephalosporin	Caprine	parenteral
Vet 384	Cephalosporin	Bovine	parenteral
Vet 385	B-lactum+Aminoglycoside	Bovine	parenteral
Vet 386	B-lactum+Aminoglycoside	Bovine	parenteral
Vet 387	Cephalosporin	Bovine	parenteral
Vet 388	Quinolone	Bovine	parenteral
Vet 389	Quinolone	Avian	oral
Vet 390	Cephalosporin	Bovine	parenteral
Vet 391	B-lactum	Bovine	parenteral
Vet 392	Cephalosporin	Bovine	parenteral
Vet 393	B-lactum+Aminoglycoside	Bovine	parenteral
Vet 394	Cephalosporin	Bovine	parenteral
Vet 395	Cephalosporin	Bovine	parenteral
Vet 396	Aminoglycoside	Bovine	parenteral
Vet 397	Cephalosporin	Bovine	parenteral
Vet 398	B-lactum+Aminoglycoside	Caprine	parenteral
Vet 399	B-lactum+Aminoglycoside	Caprine	parenteral
Vet 400	Cephalosporin	Bovine	parenteral
Vet 401	B-lactum	Bovine	parenteral
Vet 402	Cephalosporin	Bovine	parenteral
Vet 403	Quinolone	Bovine	parenteral
Vet 404	Cephalosporin	Caprine	parenteral
Vet 405	Cephalosporin	Bovine	parenteral
Vet 406	B-lactum+Aminoglycoside	Caprine	parenteral
Vet 407	Cephalosporin	Caprine	parenteral
Vet 408	Sulfa drug	Caprine	parenteral
Vet 409	Sulfa drug	Bovine	parenteral
Vet 410	Tetracycline	Caprine	parenteral
Vet 411	Cephalosporin	Caprine	parenteral
Vet 412	Cephalosporin	Bovine	parenteral
Vet 413	B-lactum+Aminoglycoside	Caprine	parenteral
Vet 414	Cephalosporin	Bovine	parenteral
Vet 415	Quinolone	Bovine	parenteral
Vet 416	Sulfa drug	Avian	oral
Vet 417	B-lactum+Aminoglycoside	Caprine	parenteral
Vet 418	Aminoglycoside	Bovine	parenteral
Vet 419	Quinolone	Bovine	parenteral
Vet 420	B-lactum+Aminoglycoside	Caprine	parenteral
Vet 421	B-lactum	Bovine	parenteral
Vet 422	B-lactum	Caprine	parenteral
Vet 423	Cephalosporin	Bovine	parenteral
Vet 424	B-lactum	Bovine	parenteral
Vet 425	Cephalosporin	Bovine	parenteral
Vet 426	B-lactum	Caprine	parenteral
Vet 427	B-lactum	Bovine	parenteral
Vet 428	B-lactum+Aminoglycoside	Caprine	parenteral
Vet 429	Cephalosporin	Bovine	parenteral
Vet 430	Quinolone	Avian	oral
Vet 431	Tetracycline	Caprine	parenteral
Vet 432	Aminoglycoside	Caprine	parenteral
Vet 433	Sulfa drug	Bovine	parenteral
Vet 434	Tetracycline	Avian	parenteral
Vet 435	Cephalosporin	Bovine	parenteral
Vet 436	Tetracycline	Caprine	parenteral
Vet 437	Cephalosporin	Bovine	parenteral
Vet 438	Cephalosporin	Bovine	parenteral
Vet 439	Aminoglycoside	Caprine	parenteral
Vet 440	B-lactum+Aminoglycoside	Bovine	parenteral
Vet 441	Quinolone	Bovine	parenteral
Vet 442	Cephalosporin	Bovine	parenteral
Vet 443	Sulfa drug	Bovine	parenteral
Vet 444	B-lactum+Aminoglycoside	Caprine	parenteral
Vet 445	Cephalosporin	Bovine	parenteral
Vet 446	B-lactum	Bovine	parenteral
Vet 447	Cephalosporin	Bovine	parenteral
Vet 448	Sulfa drug	Avian	oral
Vet 449	Cephalosporin	Bovine	parenteral
Vet 450	Cephalosporin	Bovine	parenteral
Vet 451	Aminoglycoside	Bovine	parenteral
Vet 452	Cephalosporin	Bovine	parenteral
Vet 453	Aminoglycoside	Bovine	parenteral
Vet 454	B-lactum+Aminoglycoside	Bovine	parenteral
Vet 455	Cephalosporin	Bovine	parenteral
Vet 456	Aminoglycoside	Bovine	parenteral
Vet 457	Cephalosporin	Bovine	parenteral
Vet 458	Quinolone	Bovine	parenteral
Vet 459	Cephalosporin	Bovine	parenteral
Vet 460	Cephalosporin	Bovine	parenteral
Vet 461	Aminoglycoside	Bovine	parenteral
Vet 462	Cephalosporin	Bovine	parenteral
Vet 463	Cephalosporin	Bovine	parenteral
Vet 464	Aminoglycoside	Bovine	parenteral
Vet 465	Aminoglycoside	Bovine	parenteral
Vet 466	Sulfa drug	Bovine	parenteral
Vet 467	Sulfa drug	Bovine	parenteral
Vet 468	Tetracycline	Avian	parenteral
Vet 469	Cephalosporin	Bovine	parenteral
Vet 470	Aminoglycoside	Bovine	parenteral
Vet 471	Quinolone	Avian	parenteral
Vet 472	Sulfa drug	Bovine	parenteral
Vet 473	Aminoglycoside	Bovine	parenteral
Vet 474	Tetracycline	Avian	parenteral
Vet 475	Tetracycline	Avian	parenteral
Vet 476	B-lactum+Aminoglycoside	Bovine	parenteral
Vet 477	Quinolone	Avian	parenteral
Vet 478	Aminoglycoside	Bovine	parenteral
Vet 479	Aminoglycoside	Bovine	parenteral
Vet 480	Sulfa drug	Bovine	parenteral
Vet 481	B-lactum+Aminoglycoside	Caprine	parenteral
Vet 482	Cephalosporin	Bovine	parenteral
Vet 483	Cephalosporin	Bovine	parenteral
Vet 484	Aminoglycoside	Bovine	parenteral
Vet 485	Cephalosporin	Bovine	parenteral
Vet 486	B-lactum+Aminoglycoside	Bovine	parenteral
Vet 487	B-lactum+Aminoglycoside	Bovine	parenteral
Vet 488	Cephalosporin	Bovine	parenteral
Vet 489	B-lactum	Bovine	parenteral
Vet 490	Cephalosporin	Bovine	parenteral
Vet 491	Sulfa drug	Bovine	parenteral
Vet 492	Cephalosporin	Bovine	parenteral
Vet 493	Cephalosporin	Bovine	parenteral
Vet 494	Quinolone	Bovine	parenteral
Vet 495	Cephalosporin	Bovine	parenteral
Vet 496	Cephalosporin	Bovine	parenteral
Vet 497	Cephalosporin	Bovine	parenteral
Vet 498	Cephalosporin	Bovine	parenteral
Vet 499	Sulfa drug	Bovine	parenteral
Vet 500	Cephalosporin	Bovine	parenteral
Vet 501	Cephalosporin	Bovine	parenteral
Vet 502	Aminoglycoside	Bovine	parenteral
Vet 503	Cephalosporin	Bovine	parenteral
Vet 504	B-lactum	Bovine	parenteral
Vet 505	Cephalosporin	Bovine	parenteral
Vet 506	Cephalosporin	Bovine	parenteral
Vet 507	Tetracycline	Caprine	parenteral
Vet 508	B-lactum+Aminoglycoside	Caprine	parenteral
Vet 509	Sulfa drug	Bovine	parenteral
Vet 510	Cephalosporin	Bovine	parenteral
Vet 511	Quinolone	Avian	parenteral
Vet 512	B-lactum+Aminoglycoside	Caprine	parenteral
Vet 513	Sulfa drug	Avian	parenteral
Vet 514	Cephalosporin	Bovine	parenteral
Vet 515	Aminoglycoside	Bovine	parenteral
Vet 516	B-lactum	Bovine	parenteral
Vet 517	Cephalosporin	Bovine	parenteral
Vet 518	Cephalosporin	Bovine	parenteral
Vet 519	Cephalosporin	Bovine	parenteral
Vet 520	Sulfa drug	Bovine	parenteral
Vet 521	B-lactum+Aminoglycoside	Caprine	parenteral
Vet 522	Cephalosporin	Bovine	parenteral
Vet 523	Quinolone	Bovine	parenteral
Vet 524	B-lactum+Aminoglycoside	Caprine	parenteral
Vet 525	Cephalosporin	Caprine	parenteral
Vet 526	B-lactum	Bovine	parenteral
Vet 527	Cephalosporin	Bovine	parenteral
Vet 528	Sulfa drug	Avian	parenteral
Vet 529	Cephalosporin	Bovine	parenteral
Vet 530	Cephalosporin	Caprine	parenteral
Vet 531	Aminoglycoside	Bovine	parenteral
Vet 532	Cephalosporin	Bovine	parenteral
Vet 533	Sulfa drug	Caprine	parenteral
Vet 534	B-lactum+Aminoglycoside	Bovine	parenteral
Vet 535	Cephalosporin	Bovine	parenteral
